# Supplementary material for: The association between kidney function, cognitive function, and structural brain abnormalities in community-dwelling individuals aged 50+ is mediated by age and biomarkers of cardiovascular disease
Source: Cardiovasc Res. 2023 Apr 13;119(11):2106–16. doi: 10.1093/cvr/cvad060 (PMC10683948; doi:10.1093/cvr/cvad060)
Supplement: cvad060_Supplementary_Data [file cvad060_supplementary_data.zip]

Archive with 2 entries (2 files):
- Cardiovascular Research_Supplementary Material.270123.docx
- STROBE_checklist_v4_combined.docx
